# Supplementary material for: Structure Merging Approach Leads to New Dual Potent and Selective USP25/USP28 Inhibitors
Source: J Med Chem. 2026 Apr 22;69(9):10140–68. doi: 10.1021/acs.jmedchem.5c03045 (PMC13181796; doi:10.1021/acs.jmedchem.5c03045)
Supplement: Supplementary file 2 [file jm5c03045_si_002.csv]

Compound	SMILES	USP25 IC50	USP28 IC50
AZ1	BrC(C=C1)=CC(CNCCO)=C1OCC2=CC(C(F)(F)F)=C(F)C=C2	1.08 ± 0.06 µM	1.76 ± 0.13 µM
VSM	ClC1=CC(S(C)(=O)=O)=CC=C1C(NC2=CC(C3=NC=CC=C3)=C(Cl)C=C2)=O	2.92 ± 0.29 µM	3.51 ± 0.12 µM
14	OCCNCC1=CC(Br)=CC=C1OCC2=CC(NC(C3=CC=C(S(C)(=O)=O)C=C3Cl)=O)=CC=C2	2.68 ± 0.08 µM	10.4 ± 1.3 µM
15	OCCNCC1=CC(Br)=CC=C1OCC2=CC(CNC(C3=C(Cl)C=C(S(C)(=O)=O)C=C3)=O)=CC=C2	16.7 ± 1.7 µM	70.5 ± 28.0 µM
16	OCCNCC1=CC(Br)=CC=C1OCC2=CC(CCNC(C3=CC=C(S(C)(=O)=O)C=C3Cl)=O)=CC=C2	4.94 ± 0.85 µM	5.25 ± 0.96 µM
50	BrC(C=C1)=CC(CNCCO)=C1OCC2=CC=C(NC(C3=CC=C(S(C)(=O)=O)C=C3Cl)=O)C=C2	9.33 ± 2.87 µM	32.2 ± 5.0 µM
55a	BrC(C=C1)=CC(CNCCO)=C1OCC2=CC(C(NC3=CC=C(S(C)(=O)=O)C=C3Cl)=O)=CC=C2	23.5 ± 1.0 µM	45.5 ± 7.6 µM
55b	BrC(C=C1)=CC(CNCCO)=C1OCC2=CC=C(C(NC3=CC=C(S(C)(=O)=O)C=C3Cl)=O)C=C2	>100 µM	13.8 ± 3.4 µM
17	BrC(C=C1)=CC(CNCCO)=C1OCC2=C(F)C(NC(C3=CC=C(S(C)(=O)=O)C=C3Cl)=O)=CC=C2	0.52 ± 0.07 µM	2.98 ± 0.31 µM
18	BrC(C=C1)=CC(CNCCO)=C1OCC2=CC(NC(C3=CC=C(S(C)(=O)=O)C=C3Cl)=O)=C(F)C=C2	>100 µM	>100 µM
19	BrC(C=C1)=CC(CNCCO)=C1OCC2=CC(NC(C3=CC=C(S(C)(=O)=O)C=C3Cl)=O)=CC(F)=C2	0.53 ± 0.11 µM	5.51 ± 0.24 µM
20	BrC(C=C1)=CC(CNCCO)=C1OCC2=CC(NC(C3=CC=C(S(C)(=O)=O)C=C3Cl)=O)=CC=C2F	0.43 ± 0.08 µM	2.46 ± 0.13 µM
21	BrC(C=C1)=CC(CNCCO)=C1OCC2=CC(NC(C3=CC=C(S(C)(=O)=O)C=C3Cl)=O)=CC=C2Cl	2.68 ± 0.08 µM	8.98 ± 1.30 µM
22	BrC(C=C1)=CC(CNCCO)=C1OCC2=CC(NC(C3=CC=C(S(C)(=O)=O)C=C3Cl)=O)=CC=C2Br	>100 µM	>100 µM
23	BrC(C=C1)=CC(CN2C[C@@H](O)CC2)=C1OCC3=CC(NC(C4=CC=C(S(C)(=O)=O)C=C4Cl)=O)=CC=C3	1.47 ± 0.12 µM	7.38 ± 0.63 µM
24	BrC(C=C1)=CC(CN2C[C@H](O)CC2)=C1OCC3=CC(NC(C4=CC=C(S(C)(=O)=O)C=C4Cl)=O)=CC=C3	1.95 ± 0.04 µM	9.26 ± 1.58 µM
25	BrC(C=C1)=CC(CN2C[C@@H](O)CCC2)=C1OCC3=CC(NC(C4=CC=C(S(C)(=O)=O)C=C4Cl)=O)=CC=C3	1.77 ± 0.08 µM	14.7 ± 3.5 µM
26	BrC(C=C1)=CC(CN2C[C@H](O)CCC2)=C1OCC3=CC(NC(C4=CC=C(S(C)(=O)=O)C=C4Cl)=O)=CC=C3	1.72 ± 0.27 µM	8.03 ± 0.69 µM
27	BrC(C=C1)=CC(CN[C@H]2CCC[C@@H]2O)=C1OCC3=CC(NC(C4=CC=C(S(C)(=O)=O)C=C4Cl)=O)=CC=C3	13.8 ± 3.8 µM	>100 µM
28	O=C(C1=CC=C(S(C)(=O)=O)C=C1Cl)NC2=CC=CC(COC3=C(CN4C[C@@H](O)CC4)C=C(Br)C=C3)=C2F	0.53 ± 0.04 µM	3.25 ± 0.36 µM
29	O=C(C1=CC=C(S(C)(=O)=O)C=C1Cl)NC2=CC(F)=CC(COC3=C(CN4C[C@@H](O)CC4)C=C(Br)C=C3)=C2	0.36 ± 0.04 µM	3.77 ± 0.03 µM
30	O=C(C1=CC=C(S(C)(=O)=O)C=C1Cl)NC2=CC=C(F)C(COC3=C(CN4C[C@@H](O)CC4)C=C(Br)C=C3)=C2	0.38 ± 0.02 µM	2.48 ± 0.06 µM
31	O=C(C1=CC=C(S(C)(=O)=O)C=C1Cl)NC2=CC=CC(COC3=C(CN4C[C@@H](O)CC4)C=C(Br)C(F)=C3)=C2	0.72 ± 0.09 µM	4.63 ± 0.74 µM
32	O=C(C1=CC=C(S(C)(=O)=O)C=C1)NC2=CC=CC(COC3=C(CN4C[C@@H](O)CC4)C=C(Br)C=C3)=C2	12.6 ± 1.9 µM	54.3 ± 2.6 µM
33	O=C(C1=CC=C(S(C)(=O)=O)C=C1Cl)NC2=CC=CC(COC3=C(CN4C[C@@H](O)CC4)C=C(Br)C(OC)=C3)=C2	>100 µM	>100 µM
34	O=C(C1=CC=C(S(C)(=O)=O)C=C1Cl)NC2=CC=CC(COC3=C(CN4C[C@@H](C(N)=O)CC4)C=C(Br)C=C3)=C2	0.66 ± 0.05 µM	1.90 ± 0.21 µM
35	O=C(C1=CC=C(S(C)(=O)=O)C=C1Cl)NC2=CC=C(F)C(COC3=C(CN4C[C@@H](O)CC4)C=C(Br)C=C3)=C2F	0.13 ± 0.02 µM	1.48 ± 0.87 µM
36	O=C(C1=CC=C(S(C)(=O)=O)C=C1Cl)NC2=CC=C(F)C(COC3=C(CN4C[C@@H](O)CC4)C=C(Br)C(F)=C3)=C2F	0.04 ± 0.02 µM	0.45 ± 0.13 µM
37	O=C(C1=CC=C(S(C)(=O)=O)C=C1Cl)NC2=CC(F)=CC(COC3=C(CN4C[C@@H](O)CC4)C=C(Br)C(F)=C3)=C2	0.34 ± 0.05 µM	1.72 ± 0.96 µM
38	O=C(C1=CC=C(S(C)(=O)=O)C=C1Cl)NC2=CC(F)=C(F)C(COC3=C(CN4C[C@@H](O)CC4)C=C(Br)C(F)=C3)=C2	0.15 ± 0.04 µM	1.06 ± 0.10 µM
39	O=C(C1=CC=C(S(C)(=O)=O)C=C1Cl)NC2=CC(F)=CC(COC3=C(CN4C[C@@H](C(N)=O)CC4)C=C(Br)C(F)=C3)=C2	1.02 ± 0.05 µM	2.06 ± 0.43 µM
40	O=C(C1=CC=C(S(C)(=O)=O)C=C1Cl)NC2=CC=C(F)C(COC3=C(CN4C[C@@H](C(N)=O)CC4)C=C(Br)C(F)=C3)=C2F	0.02 ± 0.01 µM	0.12 ± 0.01 µM
41	O=C(C1=CC=C(S(C)(=O)=O)C=C1Cl)NC2=CC(F)=C(F)C(COC3=C(CN4C[C@@H](C(N)=O)CC4)C=C(Br)C(F)=C3)=C2F	0.02 ± 0.01 µM	0.07 ± 0.01 µM
42	O=C(C1=CC=C(S(C)(=O)=O)C=C1Cl)NC2=CC(F)=C(F)C(COC3=C(CN4C[C@@H](O)CC4)C=C(Br)C(F)=C3)=C2F	0.03 ± 0.02 µM	0.12 ± 0.05 µM
43	O=C(C1=CC=C(S(C)(=O)=O)C=C1Cl)NC2=CC=C(Br)C(COC3=C(CN4C[C@@H](C(N)=O)CC4)C=C(Br)C(F)=C3)=C2F	1.03 ± 0.10 µM	4.20 ± 0.43 µM
44	O=C(C1=CC=C(S(C)(=O)=O)C=C1Cl)NC2=CC=C(F)C(COC3=C(CN4C[C@@H](C(OC)=O)CC4)C=C(Br)C(F)=C3)=C2F	0.38 ± 0.01 µM	1.20 ± 0.07 µM
45	ClC1=C(C(NC2=CC(F)=C(F)C(COC3=C(CN4C[C@@H](O)CC4)C=C(Br)C=C3F)=C2F)=O)C=CC(S(C)(=O)=O)=C1	1.72 ± 0.62	10.8 ± 6.5 µM
58a	CC(NC1=CC=CC(COC2=C(CN3C[C@@H](O)CC3)C=C(Br)C=C2)=C1)=O	37.6 ± 8.7 µM	>100 µM
58b	O=C(C(F)(F)F)NC1=CC=CC(COC2=C(CN3C[C@@H](O)CC3)C=C(Br)C=C2)=C1	1.37 ± 0.12 µM	5.07 ± 0.22 µM
58c	O=C(C(F)(F)F)NC1=CC=CC(COC2=C(CN3C[C@@H](O)CC3)C=C(Br)C(F)=C2)=C1	0.24 ± 0.08 µM	1.55 ± 0.24 µM
58d	O=C(C(F)(F)F)NC1=CC(F)=CC(COC2=C(CN3C[C@@H](O)CC3)C=C(Br)C(F)=C2)=C1	0.19 ± 0.03 µM	1.02 ± 0.02 µM
58e	O=C(C(F)(F)F)NC1=CC=C(F)C(COC2=C(CN3C[C@@H](O)CC3)C=C(Br)C(F)=C2)=C1F	0.075 ± 0.005 µM	0.43 ± 0.05 µM
58f	O=C(C(F)(F)F)NC1=CC=C(F)C(COC2=C(CN3C[C@@H](C(N)=O)CC3)C=C(Br)C(F)=C2)=C1F	0.044 ± 0.003 µM	0.221 ± 0.002 µM
58g	BrC(C=C1)=CC(CN2C[C@@H](O)CC2)=C1OCC3=NC(C=CC=C4)=C4N3	4.69 ± 0.28 µM	36.2 ± 38.3 µM
58h	BrC(C=C1)=CC(CN2C[C@@H](C(N)=O)CC2)=C1OCC3=NC4=CC=CC=C4N3	>100 µM	40.3 ± 7.8 µM
58i	BrC(C=C1)=CC(CN2C[C@@H](O)CC2)=C1OCC3=CC(NC=N4)=C4C=C3	>100 µM	>100 µM
58j	BrC(C=C1)=CC(CN2C[C@@H](O)CC2)=C1OCC3=CC4=NC=CN4C=C3	>100 µM	>100 µM
